# Supplementary material for: Detection and counting of pigment glands in cotton leaves using improved U-Net
Source: Front Plant Sci. 2023 Jan 9;13:1075051. doi: 10.3389/fpls.2022.1075051 (PMC9869271; doi:10.3389/fpls.2022.1075051)
Supplement: Supplementary file 1 [file DataSheet_1.zip]

Archive with 2,285 entries (2,223 files):
- net_for_leaf/
- net_for_leaf/.idea/
- net_for_leaf/.idea/.gitignore
- net_for_leaf/.idea/.name
- net_for_leaf/.idea/deployment.xml
- net_for_leaf/.idea/encodings.xml
- net_for_leaf/.idea/misc.xml
- net_for_leaf/.idea/modules.xml
- net_for_leaf/.idea/u_net_for_leaf.iml
- net_for_leaf/.idea/workspace.xml
- net_for_leaf/1-1 cut_image.py
- net_for_leaf/1-2 gray_change_to_onehot.py
- net_for_leaf/1-2 onehot_change_to_gray.py
- net_for_leaf/2-2 train.py
- net_for_leaf/3-1 test_full_image.py
- net_for_leaf/3-2 test_image.py
- net_for_leaf/4-1 improve_result.hdev
- net_for_leaf/__pycache__/
- net_for_leaf/__pycache__/model.cpython-36.pyc
- net_for_leaf/data/
- net_for_leaf/data/mydata11/
- net_for_leaf/data/mydata11/test/
- net_for_leaf/data/mydata11/test/0.png
- net_for_leaf/data/mydata11/test/0_predict.png
- net_for_leaf/data/mydata11/test/1.png
- net_for_leaf/data/mydata11/test/1_predict.png
- net_for_leaf/data/mydata11/test/2.png
- net_for_leaf/data/mydata11/test/2_predict.png
- net_for_leaf/data/mydata11/test/65.png
- net_for_leaf/data/mydata11/test/65_predict.png
- net_for_leaf/data/mydata11/test/66.png
- net_for_leaf/data/mydata11/test/66_predict.png
- net_for_leaf/data/mydata11/test/67.png
- net_for_leaf/data/mydata11/test/67_predict.png
- net_for_leaf/data/mydata11/test/68.png
- net_for_leaf/data/mydata11/test/68_predict.png
- net_for_leaf/data/mydata11/test/69.png
- net_for_leaf/data/mydata11/test/69_predict.png
- net_for_leaf/data/mydata11/test/70.png
- net_for_leaf/data/mydata11/test/70_predict.png
- net_for_leaf/data/mydata11/test/71.png
- net_for_leaf/data/mydata11/test/71_predict.png
- net_for_leaf/data/mydata11/test/72.png
- net_for_leaf/data/mydata11/test/72_predict.png
- net_for_leaf/data/mydata11/test/73.png
- net_for_leaf/data/mydata11/test/73_predict.png
- net_for_leaf/data/mydata11/test/77.png
- net_for_leaf/data/mydata11/test/77_predict.png
- net_for_leaf/data/mydata11/test/78.png
- net_for_leaf/data/mydata11/test/78_predict.png
- net_for_leaf/data/mydata11/test/79.png
- net_for_leaf/data/mydata11/test/79_predict.png
- net_for_leaf/data/mydata11/test/80.png
- net_for_leaf/data/mydata11/test/80_predict.png
- net_for_leaf/data/mydata11/test/81.png
- net_for_leaf/data/mydata11/test/81_predict.png
- net_for_leaf/data/mydata11/test/82.png
- net_for_leaf/data/mydata11/test/82_predict.png
- net_for_leaf/data/mydata11/test/83.png
- net_for_leaf/data/mydata11/test/83_predict.png
- net_for_leaf/data/mydata11/test/84.png
- net_for_leaf/data/mydata11/test/84_predict.png
- net_for_leaf/data/mydata11/test/85.png
- net_for_leaf/data/mydata11/test/85_predict.png
- net_for_leaf/data/mydata11/test/86.png
- net_for_leaf/data/mydata11/test/86_predict.png
- net_for_leaf/data/mydata11/test/87.png
- net_for_leaf/data/mydata11/test/87_predict.png
- net_for_leaf/data/mydata11/test/88.png
- net_for_leaf/data/mydata11/test/88_predict.png
- net_for_leaf/data/mydata11/test2/
- net_for_leaf/data/mydata11/test2/0.png
- net_for_leaf/data/mydata11/test2/0_predict.png
- net_for_leaf/data/mydata11/test2/1.png
- net_for_leaf/data/mydata11/test2/1_predict.png
- net_for_leaf/data/mydata11/test2/2.png
- net_for_leaf/data/mydata11/test2/2_predict.png
- net_for_leaf/data/mydata11/test2/65.png
- net_for_leaf/data/mydata11/test2/65_predict.png
- net_for_leaf/data/mydata11/test2/66.png
- net_for_leaf/data/mydata11/test2/66_predict.png
- net_for_leaf/data/mydata11/test2/67.png
- net_for_leaf/data/mydata11/test2/67_predict.png
- net_for_leaf/data/mydata11/test2/68.png
- net_for_leaf/data/mydata11/test2/68_predict.png
- net_for_leaf/data/mydata11/test2/69.png
- net_for_leaf/data/mydata11/test2/69_predict.png
- net_for_leaf/data/mydata11/test2/70.png
- net_for_leaf/data/mydata11/test2/70_predict.png
- net_for_leaf/data/mydata11/test2/71.png
- net_for_leaf/data/mydata11/test2/71_predict.png
- net_for_leaf/data/mydata11/test2/72.png
- net_for_leaf/data/mydata11/test2/72_predict.png
- net_for_leaf/data/mydata11/test2/73.png
- net_for_leaf/data/mydata11/test2/73_predict.png
- net_for_leaf/data/mydata11/test2/77.png
- net_for_leaf/data/mydata11/test2/77_predict.png
- net_for_leaf/data/mydata11/test2/78.png
- net_for_leaf/data/mydata11/test2/78_predict.png
- net_for_leaf/data/mydata11/test2/79.png
- net_for_leaf/data/mydata11/test2/79_predict.png
- net_for_leaf/data/mydata11/test2/80.png
- net_for_leaf/data/mydata11/test2/80_predict.png
- net_for_leaf/data/mydata11/test2/81.png
- net_for_leaf/data/mydata11/test2/81_predict.png
- net_for_leaf/data/mydata11/test2/82.png
- net_for_leaf/data/mydata11/test2/82_predict.png
- net_for_leaf/data/mydata11/test2/83.png
- net_for_leaf/data/mydata11/test2/83_predict.png
- net_for_leaf/data/mydata11/test2/84.png
- net_for_leaf/data/mydata11/test2/84_predict.png
- net_for_leaf/data/mydata11/test2/85.png
- net_for_leaf/data/mydata11/test2/85_predict.png
- net_for_leaf/data/mydata11/test2/86.png
- net_for_leaf/data/mydata11/test2/86_predict.png
- net_for_leaf/data/mydata11/test2/87.png
- net_for_leaf/data/mydata11/test2/87_predict.png
- net_for_leaf/data/mydata11/test2/88.png
- net_for_leaf/data/mydata11/test2/88_predict.png
- net_for_leaf/data/mydata11/train/
- net_for_leaf/data/mydata11/train/image1/
- net_for_leaf/data/mydata11/train/image1/1/
- net_for_leaf/data/mydata11/train/image1/1/100.png
- net_for_leaf/data/mydata11/train/image1/1/1000.png
- net_for_leaf/data/mydata11/train/image1/1/1001.png
- net_for_leaf/data/mydata11/train/image1/1/1002.png
- net_for_leaf/data/mydata11/train/image1/1/1003.png
- net_for_leaf/data/mydata11/train/image1/1/1004.png
- net_for_leaf/data/mydata11/train/image1/1/1005.png
- net_for_leaf/data/mydata11/train/image1/1/1006.png
- net_for_leaf/data/mydata11/train/image1/1/1007.png
- net_for_leaf/data/mydata11/train/image1/1/1008.png
- net_for_leaf/data/mydata11/train/image1/1/1009.png
- net_for_leaf/data/mydata11/train/image1/1/101.png
- net_for_leaf/data/mydata11/train/image1/1/1010.png
- net_for_leaf/data/mydata11/train/image1/1/1011.png
- net_for_leaf/data/mydata11/train/image1/1/1016.png
- net_for_leaf/data/mydata11/train/image1/1/1017.png
- net_for_leaf/data/mydata11/train/image1/1/1018.png
- net_for_leaf/data/mydata11/train/image1/1/1019.png
- net_for_leaf/data/mydata11/train/image1/1/102.png
- net_for_leaf/data/mydata11/train/image1/1/1020.png
- net_for_leaf/data/mydata11/train/image1/1/1021.png
- net_for_leaf/data/mydata11/train/image1/1/1022.png
- net_for_leaf/data/mydata11/train/image1/1/1023.png
- net_for_leaf/data/mydata11/train/image1/1/1024.png
- net_for_leaf/data/mydata11/train/image1/1/1025.png
- net_for_leaf/data/mydata11/train/image1/1/1026.png
- net_for_leaf/data/mydata11/train/image1/1/1027.png
- net_for_leaf/data/mydata11/train/image1/1/1028.png
- net_for_leaf/data/mydata11/train/image1/1/103.png
- net_for_leaf/data/mydata11/train/image1/1/1032.png
- net_for_leaf/data/mydata11/train/image1/1/1033.png
- net_for_leaf/data/mydata11/train/image1/1/1034.png
- net_for_leaf/data/mydata11/train/image1/1/1035.png
- net_for_leaf/data/mydata11/train/image1/1/1036.png
- net_for_leaf/data/mydata11/train/image1/1/1037.png
- net_for_leaf/data/mydata11/train/image1/1/1038.png
- net_for_leaf/data/mydata11/train/image1/1/1039.png
- net_for_leaf/data/mydata11/train/image1/1/1040.png
- net_for_leaf/data/mydata11/train/image1/1/1041.png
- net_for_leaf/data/mydata11/train/image1/1/1042.png
- net_for_leaf/data/mydata11/train/image1/1/1043.png
- net_for_leaf/data/mydata11/train/image1/1/1044.png
- net_for_leaf/data/mydata11/train/image1/1/1048.png
- net_for_leaf/data/mydata11/train/image1/1/1049.png
- net_for_leaf/data/mydata11/train/image1/1/1050.png
- net_for_leaf/data/mydata11/train/image1/1/1051.png
- net_for_leaf/data/mydata11/train/image1/1/1052.png
- net_for_leaf/data/mydata11/train/image1/1/1053.png
- net_for_leaf/data/mydata11/train/image1/1/1054.png
- net_for_leaf/data/mydata11/train/image1/1/1055.png
- net_for_leaf/data/mydata11/train/image1/1/1056.png
- net_for_leaf/data/mydata11/train/image1/1/1057.png
- net_for_leaf/data/mydata11/train/image1/1/1058.png
- net_for_leaf/data/mydata11/train/image1/1/1059.png
- net_for_leaf/data/mydata11/train/image1/1/106.png
- net_for_leaf/data/mydata11/train/image1/1/1060.png
- net_for_leaf/data/mydata11/train/image1/1/1064.png
- net_for_leaf/data/mydata11/train/image1/1/1065.png
- net_for_leaf/data/mydata11/train/image1/1/1066.png
- net_for_leaf/data/mydata11/train/image1/1/1067.png
- net_for_leaf/data/mydata11/train/image1/1/1068.png
- net_for_leaf/data/mydata11/train/image1/1/1069.png
- net_for_leaf/data/mydata11/train/image1/1/107.png
- net_for_leaf/data/mydata11/train/image1/1/1070.png
- net_for_leaf/data/mydata11/train/image1/1/1071.png
- net_for_leaf/data/mydata11/train/image1/1/1072.png
- net_for_leaf/data/mydata11/train/image1/1/1073.png
- net_for_leaf/data/mydata11/train/image1/1/1074.png
- net_for_leaf/data/mydata11/train/image1/1/1075.png
- net_for_leaf/data/mydata11/train/image1/1/1076.png
- net_for_leaf/data/mydata11/train/image1/1/108.png
- net_for_leaf/data/mydata11/train/image1/1/1080.png
- net_for_leaf/data/mydata11/train/image1/1/1081.png
- net_for_leaf/data/mydata11/train/image1/1/1082.png
- net_for_leaf/data/mydata11/train/image1/1/1083.png
- net_for_leaf/data/mydata11/train/image1/1/1084.png
- net_for_leaf/data/mydata11/train/image1/1/1085.png
- net_for_leaf/data/mydata11/train/image1/1/1086.png
- net_for_leaf/data/mydata11/train/image1/1/1087.png
- net_for_leaf/data/mydata11/train/image1/1/1088.png
- net_for_leaf/data/mydata11/train/image1/1/1089.png
- net_for_leaf/data/mydata11/train/image1/1/109.png
- net_for_leaf/data/mydata11/train/image1/1/1090.png
- net_for_leaf/data/mydata11/train/image1/1/1091.png
- net_for_leaf/data/mydata11/train/image1/1/1092.png
- net_for_leaf/data/mydata11/train/image1/1/1096.png
- net_for_leaf/data/mydata11/train/image1/1/1097.png
- net_for_leaf/data/mydata11/train/image1/1/1098.png
- net_for_leaf/data/mydata11/train/image1/1/1099.png
- net_for_leaf/data/mydata11/train/image1/1/110.png
- net_for_leaf/data/mydata11/train/image1/1/1100.png
- net_for_leaf/data/mydata11/train/image1/1/1101.png
- net_for_leaf/data/mydata11/train/image1/1/1102.png
- net_for_leaf/data/mydata11/train/image1/1/1103.png
- net_for_leaf/data/mydata11/train/image1/1/1104.png
- net_for_leaf/data/mydata11/train/image1/1/1105.png
- net_for_leaf/data/mydata11/train/image1/1/1106.png
- net_for_leaf/data/mydata11/train/image1/1/1107.png
- net_for_leaf/data/mydata11/train/image1/1/1108.png
- net_for_leaf/data/mydata11/train/image1/1/111.png
- net_for_leaf/data/mydata11/train/image1/1/1112.png
- net_for_leaf/data/mydata11/train/image1/1/1113.png
- net_for_leaf/data/mydata11/train/image1/1/1114.png
- net_for_leaf/data/mydata11/train/image1/1/1115.png
- net_for_leaf/data/mydata11/train/image1/1/1116.png
- net_for_leaf/data/mydata11/train/image1/1/1117.png
- net_for_leaf/data/mydata11/train/image1/1/1118.png
- net_for_leaf/data/mydata11/train/image1/1/1119.png
- net_for_leaf/data/mydata11/train/image1/1/112.png
- net_for_leaf/data/mydata11/train/image1/1/1120.png
- net_for_leaf/data/mydata11/train/image1/1/1121.png
- net_for_leaf/data/mydata11/train/image1/1/1122.png
- net_for_leaf/data/mydata11/train/image1/1/1123.png
- net_for_leaf/data/mydata11/train/image1/1/1124.png
- net_for_leaf/data/mydata11/train/image1/1/1128.png
- net_for_leaf/data/mydata11/train/image1/1/1129.png
- net_for_leaf/data/mydata11/train/image1/1/113.png
- net_for_leaf/data/mydata11/train/image1/1/1131.png
- net_for_leaf/data/mydata11/train/image1/1/1132.png
- net_for_leaf/data/mydata11/train/image1/1/1133.png
- net_for_leaf/data/mydata11/train/image1/1/1134.png
- net_for_leaf/data/mydata11/train/image1/1/1135.png
- net_for_leaf/data/mydata11/train/image1/1/1136.png
- net_for_leaf/data/mydata11/train/image1/1/1137.png
- net_for_leaf/data/mydata11/train/image1/1/114.png
- net_for_leaf/data/mydata11/train/image1/1/1147.png
- net_for_leaf/data/mydata11/train/image1/1/1148.png
- net_for_leaf/data/mydata11/train/image1/1/1149.png
- net_for_leaf/data/mydata11/train/image1/1/115.png
- net_for_leaf/data/mydata11/train/image1/1/1150.png
- net_for_leaf/data/mydata11/train/image1/1/1151.png
- net_for_leaf/data/mydata11/train/image1/1/1152.png
- net_for_leaf/data/mydata11/train/image1/1/116.png
- net_for_leaf/data/mydata11/train/image1/1/1164.png
- net_for_leaf/data/mydata11/train/image1/1/1165.png
- net_for_leaf/data/mydata11/train/image1/1/1166.png
- net_for_leaf/data/mydata11/train/image1/1/1167.png
- net_for_leaf/data/mydata11/train/image1/1/117.png
- net_for_leaf/data/mydata11/train/image1/1/118.png
- net_for_leaf/data/mydata11/train/image1/1/1181.png
- net_for_leaf/data/mydata11/train/image1/1/1182.png
- net_for_leaf/data/mydata11/train/image1/1/1183.png
- net_for_leaf/data/mydata11/train/image1/1/119.png
- net_for_leaf/data/mydata11/train/image1/1/121.png
- net_for_leaf/data/mydata11/train/image1/1/122.png
- net_for_leaf/data/mydata11/train/image1/1/123.png
- net_for_leaf/data/mydata11/train/image1/1/124.png
- net_for_leaf/data/mydata11/train/image1/1/125.png
- net_for_leaf/data/mydata11/train/image1/1/126.png
- net_for_leaf/data/mydata11/train/image1/1/127.png
- net_for_leaf/data/mydata11/train/image1/1/128.png
- net_for_leaf/data/mydata11/train/image1/1/129.png
- net_for_leaf/data/mydata11/train/image1/1/130.png
- net_for_leaf/data/mydata11/train/image1/1/131.png
- net_for_leaf/data/mydata11/train/image1/1/132.png
- net_for_leaf/data/mydata11/train/image1/1/133.png
- net_for_leaf/data/mydata11/train/image1/1/134.png
- net_for_leaf/data/mydata11/train/image1/1/136.png
- net_for_leaf/data/mydata11/train/image1/1/137.png
- net_for_leaf/data/mydata11/train/image1/1/138.png
- net_for_leaf/data/mydata11/train/image1/1/139.png
- net_for_leaf/data/mydata11/train/image1/1/140.png
- net_for_leaf/data/mydata11/train/image1/1/141.png
- net_for_leaf/data/mydata11/train/image1/1/142.png
- net_for_leaf/data/mydata11/train/image1/1/143.png
- net_for_leaf/data/mydata11/train/image1/1/144.png
- net_for_leaf/data/mydata11/train/image1/1/145.png
- net_for_leaf/data/mydata11/train/image1/1/146.png
- net_for_leaf/data/mydata11/train/image1/1/147.png
- net_for_leaf/data/mydata11/train/image1/1/148.png
- net_for_leaf/data/mydata11/train/image1/1/149.png
- net_for_leaf/data/mydata11/train/image1/1/152.png
- net_for_leaf/data/mydata11/train/image1/1/153.png
- net_for_leaf/data/mydata11/train/image1/1/154.png
- net_for_leaf/data/mydata11/train/image1/1/155.png
- net_for_leaf/data/mydata11/train/image1/1/156.png
- net_for_leaf/data/mydata11/train/image1/1/157.png
- net_for_leaf/data/mydata11/train/image1/1/158.png
[truncated: 1,985 more entries]
