# Supplementary material for: Detection and counting of pigment glands in cotton leaves using improved U-Net
Source: Front Plant Sci. 2023 Jan 9;13:1075051. doi: 10.3389/fpls.2022.1075051 (PMC9869271; doi:10.3389/fpls.2022.1075051)
Supplement: Supplementary file 1 [file DataSheet_1.zip › net_for_leaf/1-1 cut_image.py]

# 这段代码设计用来将大尺寸的图片分割成100*100的小块，并保存

import cv2
import os
import numpy as np


img_path = r"F:\project\Leaf recognition\cut\label\img"
label_path = r"F:\project\Leaf recognition\cut\label\label"

img_path1 = r"F:\project\Leaf recognition\cut\label\small_img\img"
label_path1 = r"F:\project\Leaf recognition\cut\label\small_img\label"
ii = 0
for file in os.listdir(img_path):
    img = cv2.imread(os.path.join(img_path, file), -1)
    label = cv2.imread(os.path.join(label_path, file), -1)

    h = img.shape[0]//100
    l = img.shape[1]//100
    for i in range(h):
        for j in range(l):
            hstart = i*100
            hend = (i+1)*100
            lstart = j*100
            lend = (j+1)*100
            if hend > img.shape[0]:
                hend = img.shape[0]
            if lend > img.shape[1]:
                lend = img.shape[1]
            print(hstart, hend)
            print(lstart, lend)
            print(i)
            print("-------------------------------------")
            img1 = np.array(img[hstart:hend, lstart:lend, :])
            label1 = np.array(label[hstart:hend, lstart:lend])

            cv2.imwrite(os.path.join(img_path1,str(ii)+".png"),img1)
            cv2.imwrite(os.path.join(label_path1, str(ii) + ".png"), label1)
            ii += 1
