# Supplementary material for: Detection and counting of pigment glands in cotton leaves using improved U-Net
Source: Front Plant Sci. 2023 Jan 9;13:1075051. doi: 10.3389/fpls.2022.1075051 (PMC9869271; doi:10.3389/fpls.2022.1075051)
Supplement: Supplementary file 1 [file DataSheet_1.zip › net_for_leaf/1-2 gray_change_to_onehot.py]

import cv2
import os
import numpy as np


path2 = r"F:\code\u_net_for_leaf\data\mydata11\train\label1\1"
path3 = r"F:\code\u_net_for_leaf\data\mydata11\train\label3\1"

# 将label转换成onehot格式

for file in os.listdir(path2):
    img = np.array(cv2.imread(os.path.join(path2, file),-1))
    print(img.shape)
    img1 = np.zeros([img.shape[0], img.shape[1], 3 ])
    img2 = np.zeros([img.shape[0], img.shape[1]])
    img2[np.where(img == 0)] = 1
    img1[...,0] = img2
    img2 = np.zeros([img.shape[0], img.shape[1]])
    img2[np.where(img == 125)] = 1
    img1[...,1] = img2
    img2 = np.zeros([img.shape[0], img.shape[1]])
    img2[np.where(img == 255)] = 1
    img1[...,2] = img2


    cv2.imwrite(os.path.join(path3, file), img1)
