# Supplementary material for: Detection and counting of pigment glands in cotton leaves using improved U-Net
Source: Front Plant Sci. 2023 Jan 9;13:1075051. doi: 10.3389/fpls.2022.1075051 (PMC9869271; doi:10.3389/fpls.2022.1075051)
Supplement: Supplementary file 1 [file DataSheet_1.zip › net_for_leaf/1-2 onehot_change_to_gray.py]

import cv2
import os
import numpy as np


label_path = r"F:\code\u_net_for_leaf\data\mydata1\train\label"
for file in os.listdir(label_path):
    label = cv2.imread(os.path.join(label_path,file),-1)
    img = np.zeros([label.shape[0], label.shape[1]])
    img = 0*label[...,0]+1*label[..., 1]+ 2*label[..., 2]

    cv2.imwrite(os.path.join(label_path,file), img)
