# Supplementary material for: Detection and counting of pigment glands in cotton leaves using improved U-Net
Source: Front Plant Sci. 2023 Jan 9;13:1075051. doi: 10.3389/fpls.2022.1075051 (PMC9869271; doi:10.3389/fpls.2022.1075051)
Supplement: Supplementary file 1 [file DataSheet_1.zip › net_for_leaf/2-2 train.py]

from model import *
import tensorflow as tf
from tensorflow import keras
from tensorflow.keras import layers
import os

from sklearn.utils import class_weight

os.environ["CUDA_VISIBLE_DEVICES"] = "1,2"

num_classes = 3
img_size = (120, 120)
batch_size = 1
seed = 1
#  图像数据生成器，可在该函数内实现数据集增强，validation_split=0.2是分割验证集的比例，即验证集占20%，与下面的subset='training'和subset='validation'相对应
datagen = keras.preprocessing.image.ImageDataGenerator(

            validation_split=0.2
)
#  将上面的图像数据生成器应用于训练集图像及标签，得到训练集的生成器
traingen_imgs = datagen.flow_from_directory(
                directory=r"./data/mydata11/train/image1/", ### 变成train数据集image的路径
                target_size=img_size,
                class_mode=None,
                batch_size=batch_size,
                seed=seed,
                subset='training'
)
traingen_labels = datagen.flow_from_directory(
                directory=r"./data/mydata11/train/label3/", ### 变成train 数据集label的路径
                target_size=img_size,
                class_mode=None,
                batch_size=batch_size,
                seed=seed,
                subset='training',
                color_mode='grayscale'
)
traingen = zip(traingen_imgs, traingen_labels)

# 计算各个类别的权重
# weights = class_weight.compute_class_weight('balanced',np.unique(traingen_labels),traingen_labels)

#  将上面的图像数据生成器应用于验证集图像及标签，得到验证集的生成器
validgen_imgs = datagen.flow_from_directory(
                directory=r"./data/mydata11/train/image1/", ### 这里是从train中分出20%做验证集的，所以路径同上
                target_size=img_size,
                class_mode=None,
                batch_size=batch_size,
                seed=seed,
                subset='validation'
)
validgen_labels = datagen.flow_from_directory(
                  directory=r"./data/mydata11/train/label3/",
                  target_size=img_size,
                  class_mode=None,
                  batch_size=batch_size,
                  seed=seed,
                  subset='validation',
                  color_mode='grayscale'
)
validgen = zip(validgen_imgs, validgen_labels)

model = unet(input_size=img_size, pretrained_weights=None)
model_checkpoint = ModelCheckpoint('logs\weight_{epoch:02d}_{val_loss:.2f}.hdf5', monitor='val_loss',verbose=1)
model.fit_generator(generator=traingen, steps_per_epoch=500/batch_size, epochs=100, validation_data=validgen, class_weight='auto', validation_steps=200*0.2/batch_size,callbacks=[model_checkpoint])
