# Supplementary material for: Detection and counting of pigment glands in cotton leaves using improved U-Net
Source: Front Plant Sci. 2023 Jan 9;13:1075051. doi: 10.3389/fpls.2022.1075051 (PMC9869271; doi:10.3389/fpls.2022.1075051)
Supplement: Supplementary file 1 [file DataSheet_1.zip › net_for_leaf/3-1 test_full_image.py]

from __future__ import print_function
from keras.preprocessing.image import ImageDataGenerator
import numpy as np
import os
import glob
from model import *
import skimage.io as io
import skimage.transform as trans

bk = [128,128,128]
ym = [128,0,0]
bp = [192,192,128]
COLOR_DICT = np.array([bk, ym, bp])

def testGenerator(test_path,target_size = (120,120),as_gray = False):
    for file in os.listdir(test_path):
        full_img = io.imread(os.path.join(test_path,file),as_gray = as_gray)
        full_img = full_img / 255
        h = full_img.shape[0] // 100
        l = full_img.shape[1] // 100
        if h * 100 < full_img.shape[0]:
            h = h + 1
        if l * 100 < full_img.shape[1]:
            l = l + 1

        for i in range(h):
            for j in range(l):
                hstart = i * 100-5
                hend = (i + 1) * 100+5
                lstart = j * 100-5
                lend = (j + 1) * 100+5
                if hstart < 0:
                    hstart = 0
                if hend > full_img.shape[0]:
                    hend = full_img.shape[0]
                if lstart < 0:
                    lstart = 0
                if lend > full_img.shape[1]:
                    lend = full_img.shape[1]
                img = np.array(full_img[hstart:hend, lstart:lend, :])
                img = trans.resize(img,target_size)
                img = np.reshape(img,(1,)+img.shape)
                yield img

def labelVisualize(num_class,color_dict,img):
    img = img[:,:,0] if len(img.shape) == 3 else img
    img_out = np.zeros(img.shape + (3,))
    for i in range(num_class):
        img_out[img == i,:] = color_dict[i]
    return img_out / 255

def saveResult(test_path,npyfile):
    ii = 0
    for file in os.listdir(test_path):
        full_img = io.imread(os.path.join(test_path, file), as_gray=False)
        full_mask = np.zeros_like(full_img[:,:,0])
        h = full_img.shape[0] // 100
        l = full_img.shape[1] // 100
        if h * 100 < full_img.shape[0]:
            h = h + 1
        if l * 100 < full_img.shape[1]:
            l = l + 1
        for i in range(h):
            for j in range(l):
                hstart = i * 100
                hend = (i + 1) * 100
                lstart = j * 100
                lend = (j + 1) * 100
                if hend > full_img.shape[0]:
                    hend = full_img.shape[0]
                if lend > full_img.shape[1]:
                    lend = full_img.shape[1]

                if i==0 & j==0:
                    cut = npyfile[ii][:-5,:-5,0]
                elif i==0 & j==l-1:
                    cut = npyfile[ii][:-5, 5:, 0]
                elif i == h-1 & j == 0:
                    cut = npyfile[ii][5:, :-5, 0]
                elif i == h - 1 & j == l-1:
                    cut = npyfile[ii][5:, 5:, 0]
                elif i==0:
                    cut = npyfile[ii][:-5, 5:-5, 0]
                elif j == 0:
                    cut = npyfile[ii][5:-5, :-5, 0]
                elif i == h-1:
                    cut = npyfile[ii][5:, 5:-5, 0]
                elif j == l-1:
                    cut = npyfile[ii][5:-5, 5:, 0]
                else:
                    cut = npyfile[ii][5:-5, 5:-5, 0]


                full_mask[hstart:hend, lstart:lend] = trans.resize(cut*255, (hend-hstart, lend-lstart))
                ii += 1
        io.imsave(os.path.join(test_path, file.split('.')[0] + "_predict.png"), full_mask)


# 修改参数的区域(测试前把之前预测的图片删除掉)
log_path = r'.\logs\weight_03_919.52.hdf5'
test_path = r".\data\mydata11\test"

img_size = (120, 120)
model = unet(input_size=img_size, pretrained_weights=log_path)
n = 0
for file in os.listdir(test_path):
    full_img = io.imread(os.path.join(test_path, file), as_gray=False)
    full_img = full_img / 255
    h = full_img.shape[0] // 100
    l = full_img.shape[1] // 100
    if h*100<full_img.shape[0]:
        h = h+1
    if l * 100 < full_img.shape[1]:
        l = l + 1
    n += h*l
testGene = testGenerator(test_path)

results = model.predict_generator(testGene,n, verbose=1)

saveResult(test_path,results)
