# Supplementary material for: Detection and counting of pigment glands in cotton leaves using improved U-Net
Source: Front Plant Sci. 2023 Jan 9;13:1075051. doi: 10.3389/fpls.2022.1075051 (PMC9869271; doi:10.3389/fpls.2022.1075051)
Supplement: Supplementary file 1 [file DataSheet_1.zip › net_for_leaf/3-2 test_image.py]

from __future__ import print_function
from keras.preprocessing.image import ImageDataGenerator
import numpy as np
import os
import glob
from model import *
import skimage.io as io
import skimage.transform as trans

bk = [128,128,128]
ym = [128,0,0]
bp = [192,192,128]
COLOR_DICT = np.array([bk, ym, bp])

def testGenerator(test_path,target_size = (120,120),as_gray = False):
    for file in os.listdir(test_path):
        img = io.imread(os.path.join(test_path,file),as_gray = as_gray)
        img = img / 255
        img = trans.resize(img,target_size)
        img = np.reshape(img,(1,)+img.shape)
        yield img

def labelVisualize(num_class,color_dict,img):
    img = img[:,:,0] if len(img.shape) == 3 else img
    img_out = np.zeros(img.shape + (3,))
    for i in range(num_class):
        img_out[img == i,:] = color_dict[i]
    return img_out / 255

def saveResult(save_path,npyfile,flag_multi_class = False,num_class = 2):
    files = os.listdir(save_path)
    for i,item in enumerate(npyfile):
        # img = labelVisualize(num_class,COLOR_DICT,item) if flag_multi_class else item[:,:,0]
        img = item
        img_ori = io.imread(os.path.join(save_path,files[i]),as_gray = True)
        # print(img_ori.shape)
        img = trans.resize(img, img_ori.shape)
        # img[img > 0.1] = 1
        # img[img <= 0.1] = 0
        io.imsave(os.path.join(save_path,files[i].split('.')[0]+"_predict.png"),img)


img_size = (120, 120)
model = unet(input_size=img_size, pretrained_weights=r'F:\code\u_net_for_leaf\logs\weight_03_919.52.hdf5')
testGene = testGenerator(r"F:\code\u_net_for_leaf\data\mydata11\test")
results = model.predict_generator(testGene,6,verbose=1)

# softmax
# rest1 = np.zeros([results.shape[0], results.shape[1], results.shape[2]])
# for i in range(3):
#     rest1[i]=np.argmax(results[i,...],-1)

saveResult(r"F:\code\u_net_for_leaf\data\mydata11\test",results)
