# Supplementary material for: Detection and counting of pigment glands in cotton leaves using improved U-Net
Source: Front Plant Sci. 2023 Jan 9;13:1075051. doi: 10.3389/fpls.2022.1075051 (PMC9869271; doi:10.3389/fpls.2022.1075051)
Supplement: Supplementary file 1 [file DataSheet_1.zip › net_for_leaf/4-1 improve_result.hdev]

<?xml version="1.0" encoding="UTF-8"?>
<hdevelop file_version="1.1" halcon_version="17.12">
<procedure name="main">
<interface/>
<body>
<c>* 用该代码优化结果</c>
<l>read_image (Image, 'E:/net_for_leaf/论文支撑材料/实验结果的图片/1.png')</l>
<l>binary_threshold (Image, Region, 'max_separability', 'light', UsedThreshold)</l>
<l>closing_circle (Region, RegionClosing, 1.5)</l>
<l>connection (RegionClosing, ConnectedRegions)</l>
<l>select_shape (ConnectedRegions, SelectedRegions, 'area', 'and', 2, 938744)</l>
<l>count_obj(SelectedRegions, Number)</l>
<l>area_center (SelectedRegions, Area, Row, Column)</l>
<l>get_image_size (Image, Width, Height)</l>
<l>region_to_bin (SelectedRegions, BinImage, 255, 0, Width, Height)</l>
<l>write_image (BinImage, 'png', 0, 'E:/net_for_leaf/论文支撑材料/实验结果的图片/improved_result1.png')</l>
<c></c>
<c>               </c>
<c></c>
<c></c>
<c></c>
<c></c>
<c></c>
<c></c>
</body>
<docu id="main">
<parameters/>
</docu>
</procedure>
</hdevelop>
